# Supplementary material for: Branched Chondroitin Sulfate Oligosaccharides Derived from the Sea Cucumber Acaudina molpadioides Stimulate Neurite Outgrowth
Source: Mar Drugs. 2022 Oct 21;20(10):653. doi: 10.3390/md20100653 (PMC9605008; doi:10.3390/md20100653)
Supplement: Supplementary file 1 [file marinedrugs-20-00653-s001.zip]

Archive with 1 entries (1 files):
- marinedrugs-1976270-supplementary-update.pdf
